# Supplementary material for: A new parrot taxon from the Yucatán Peninsula, Mexico—its position within genus Amazona based on morphology and molecular phylogeny
Source: PeerJ. 2017 Jun 27;5:e3475. doi: 10.7717/peerj.3475 (PMC5490482; doi:10.7717/peerj.3475)
Supplement: Table S4 — P-values smaller than 0.05 were highlighted. [file peerj-05-3475-s009.xlsx]

## Sheet: Arkusz1
	syllable duration
Kruskal-Wallis test	2.46715e-14
	Aal - Aag	Aal - Axa	Aag - Axa	Aal - New	Aag - New	Axa - New
Dunn's test	4.98124e-06	0.0231831	0.0166973	8.39722e-14	0.0194111	2.93581e-07
	mean amplitude
Kruskal-Wallis test	6.02056e-10
	Aal - Aag	Aal - Axa	Aag - Axa	Aal - New	Aag - New	Axa - New
Dunn's test	0.00078106	6.33216e-07	0.183395	0.796528	0.000192663	4.82878e-08
	mean pitch
Kruskal-Wallis test	1.27472e-08
	Aal - Aag	Aal - Axa	Aag - Axa	Aal - New	Aag - New	Axa - New
Dunn's test	0.027071	0.00104235	1.19511e-07	0.00965814	1.84835e-06	0.359936
	mean FM
Kruskal-Wallis test	7.02312e-10
	Aal - Aag	Aal - Axa	Aag - Axa	Aal - New	Aag - New	Axa - New
Dunn's test	3.05934e-06	0.284171	1.44795e-08	0.00240543	0.0372149	2.86027e-05
	mean AM 2
Kruskal-Wallis test	7.97688e-09
	Aal - Aag	Aal - Axa	Aag - Axa	Aal - New	Aag - New	Axa - New
Dunn's test	0.000210959	0.0260205	3.59559e-09	0.434507	4.18479e-06	0.100134
	mean entropy
Kruskal-Wallis test	0.000174259
	Aal - Aag	Aal - Axa	Aag - Axa	Aal - New	Aag - New	Axa - New
Dunn's test	0.559618	0.559003	0.293627	0.00208852	0.000408605	0.00953523
	mean pitch goodness
Kruskal-Wallis test	5.60996e-07
	Aal - Aag	Aal - Axa	Aag - Axa	Aal - New	Aag - New	Axa - New
Dunn's test	0.000380395	0.203593	3.6628e-06	0.0142389	0.169393	0.000205147
	mean mean frequency
Kruskal-Wallis test	0.000219509
	Aal - Aag	Aal - Axa	Aag - Axa	Aal - New	Aag - New	Axa - New
Dunn's test	0.00225449	0.0590621	0.176753	0.715743	0.000588406	0.021206
	variance FM
Kruskal-Wallis test	1.8331e-05
	Aal - Aag	Aal - Axa	Aag - Axa	Aal - New	Aag - New	Axa - New
Dunn's test	0.000734267	0.298019	8.98101e-06	0.396002	0.00444596	0.0554205
	variance entropy
Kruskal-Wallis test	9.79954e-08
	Aal - Aag	Aal - Axa	Aag - Axa	Aal - New	Aag - New	Axa - New
Dunn's test	1.96799e-05	0.0267836	0.0252796	3.20807e-07	0.682139	0.00525112
	variance pitch goodness
Kruskal-Wallis test	0.00010439
	Aal - Aag	Aal - Axa	Aag - Axa	Aal - New	Aag - New	Axa - New
Dunn's test	0.0199858	0.0492213	3.16831e-05	0.641384	0.0346309	0.024818
	variance mean frequency
Kruskal-Wallis test	2.56825e-06
	Aal - Aag	Aal - Axa	Aag - Axa	Aal - New	Aag - New	Axa - New
Dunn's test	1.91775e-05	0.83489	1.89027e-05	0.0201402	0.0204749	0.0201563
